# Supplementary material for: Investigation of Electrochemical Assisted Deposition of Sol-Gel Silica Films for Long-Lasting Superhydrophobicity
Source: Materials (Basel). 2023 Feb 8;16(4):1417. doi: 10.3390/ma16041417 (PMC9968140; doi:10.3390/ma16041417)
Supplement: Supplementary file 1 [file materials-16-01417-s001.zip]

Archive with 1 entries (1 files):
- materials-2106614-supplementary.pdf
